# Supplementary material for: In Vitro Tumor Cell-Binding Assay to Select High-Binding Antibody and Predict Therapy Response for Personalized 64Cu-Intraperitoneal Radioimmunotherapy against Peritoneal Dissemination of Pancreatic Cancer: A Feasibility Study
Source: Int J Mol Sci. 2022 May 22;23(10):5807. doi: 10.3390/ijms23105807 (PMC9146758; doi:10.3390/ijms23105807)
Supplement: Supplementary file 1 [file ijms-23-05807-s001.zip]

Archive with 1 entries (1 files):
- ijms-1712557-supplementary.pdf
